# Supplementary material for: Associations Between Uraemic Toxins and Gut Microbiota in Adults Initiating Peritoneal Dialysis
Source: Toxins (Basel). 2025 Jul 1;17(7):334. doi: 10.3390/toxins17070334 (PMC12300580; doi:10.3390/toxins17070334)
Supplement: Supplementary file 1 [file toxins-17-00334-s001.zip]

Archive with 1 entries (1 files):
- toxins-3663606-supplementary.pdf
